# Supplementary material for: Low-Level Laser Therapy in the Management of Bisphosphonate-Related Osteonecrosis of the Jaw
Source: J Clin Med. 2025 Jun 23;14(13):4441. doi: 10.3390/jcm14134441 (PMC12250021; doi:10.3390/jcm14134441)
Supplement: Supplementary file 1 [file jcm-14-04441-s001.zip]

Archive with 1 entries (1 files):
- jcm-3689210-supplementary.pdf
